# Supplementary material for: Short Antimicrobial Peptide Derived from the Venom Gland Transcriptome of Pamphobeteus verdolaga Increases Gentamicin Susceptibility of Multidrug-Resistant Klebsiella pneumoniae
Source: Antibiotics (Basel). 2023 Dec 20;13(1):6. doi: 10.3390/antibiotics13010006 (PMC10812672; doi:10.3390/antibiotics13010006)
Supplement: Supplementary file 1 [file antibiotics-13-00006-s001.zip]

Archive with 1 entries (1 files):
- antibiotics-2685173-SI.pdf
